# Supplementary material for: Effects of Intensive Vibratory Treatment with a Robotic System on the Recovery of Sensation and Function in Patients with Subacute and Chronic Stroke: A Non-Randomized Clinical Trial
Source: J Clin Med. 2022 Jun 21;11(13):3572. doi: 10.3390/jcm11133572 (PMC9267489; doi:10.3390/jcm11133572)
Supplement: Supplementary file 1 [file jcm-11-03572-s001.zip]

Archive with 1 entries (1 files):
- jcm-1773868-supplementary.pdf
